# Supplementary material for: Are the Main Methionine Sources Equivalent? A Focus on DL-Methionine and DL-Methionine Hydroxy Analog Reveals Differences on Rainbow Trout Hepatic Cell Lines Functions
Source: Int J Mol Sci. 2022 Mar 8;23(6):2935. doi: 10.3390/ijms23062935 (PMC8954868; doi:10.3390/ijms23062935)
Supplement: Supplementary file 1 [file ijms-23-02935-s001.zip]

Archive with 1 entries (1 files):
- ijms-1565898-supplementary.pdf
